# Supplementary material for: Protective Effect of Water-Soluble Acacetin Prodrug on APAP-Induced Acute Liver Injury Is Associated with Upregulation of PPARγ and Alleviation of ER Stress
Source: Int J Mol Sci. 2023 Jul 11;24(14):11320. doi: 10.3390/ijms241411320 (PMC10380069; doi:10.3390/ijms241411320)
Supplement: Supplementary file 1 [file ijms-24-11320-s001.zip]

Archive with 1 entries (1 files):
- ijms-2407550-supplementary.pdf
